# Supplementary material for: Prenatal cigarette smoke exposure sensitizes acetaminophen-induced liver injury by modulating miR-34a-5p in male offspring mice
Source: Front Cell Dev Biol. 2024 Jul 30;12:1393618. doi: 10.3389/fcell.2024.1393618 (PMC11319911; doi:10.3389/fcell.2024.1393618)
Supplement: Supplementary file 1 [file Table1.XLSX]

## Sheet: Supplementary Table
Supplementary Table S1. Microarray results
ProbeID	CS600/Cont.fc	CS600/Cont.volume	CS600/Cont.stat_results	CS600/Cont.raw.pval	CS600/Cont.bh.pval	CS600/Cont.fc.sd	Cont.mean	CS600.mean	Cont.sd	CS600.sd	N_Cont_P1	N_Cont_P2	N_Cont_P3	N_CS600_P1	N_CS600_P2	N_CS600_P3	191011_24_Cont_(miRNA-4_0).CEL	191105_1_Cont_2_pooling_(miRNA-4_0).CEL	191105_2_Cont_3_pooling_(miRNA-4_0).CEL	191011_25_CS600_(miRNA-4_0).CEL	191105_3_CS600_2_pooling_(miRNA-4_0).CEL	191105_4_CS600_3_pooling_(miRNA-4_0).CEL	fail.count	GeneChip Array	Species Scientific Name	Annotation Date	Sequence Type	Sequence Source	Transcript ID(Array Design)	Alignments	Sequence Length	Sequence	Probe Set Name	Accession	Genome Context	Clustered miRNAs within 10kb	miRDB	TargetScan	mirBase	miRTarBase
20500916	-4.37909	3.90651	-6.01074	0.0072434	0.57011	0.613961	5.11448	2.98385	0.314177	0.527486	5.41614	5.13819	4.78912	2.37725	3.23952	3.33478	5.22374	5.5858	5.19408	1.15046	3.4551	3.56201	0	miRNA-4_0	Mus musculus	Sep 22, 2016	miRNA	miRBase	mmu-miR-34a-5p	chr4:150068473-150068494 (+)	22	UGGCAGUGUCUUAGCUGGUUGU	MIMAT0000542_st	MIMAT0000542	OTTMUST00000112769 // sense // exon // 1	---	mmu-miR-34a-5p	mmu-miR-34a-5p	mmu-miR-34a-5p	mmu-miR-34a-5p
20515388	-2.94302	3.00692	-4.25581	0.0472086	0.581151	0.633797	3.88475	2.32745	0.626803	0.0938951	4.22632	4.26658	3.16135	2.3033	2.43106	2.24799	4.63085	4.40994	3.13635	2.21869	2.29481	2.08385	0	miRNA-4_0	Mus musculus	Sep 22, 2016	miRNA	miRBase	mmu-miR-3068-3p	chr12:87437685-87437706 (-)	22	GGUGAAUUGCAGUACUCCAACA	MIMAT0014843_st	MIMAT0014843	ENSMUST00000083004 // sense // exon // 1 /// ENSMUST00000159079 // sense // intron // 2 /// ENSMUST00000160113 // sense // intron // 4 /// ENSMUST00000160687 // sense // intron // 1 /// ENSMUST00000160850 // sense // intron // 3 /// ENSMUST00000160919 // sense // intron // 3 /// ENSMUST00000161712 // sense // intron // 5 /// ENSMUST00000162247 // sense // intron // 3 /// ENSMUST00000162961 // sen…	---	mmu-miR-3068-3p	mmu-miR-3068-3p	mmu-miR-3068-3p	---
20501087	-2.638	4.30556	-6.59177	0.0030103	0.57011	0.367718	5.06177	3.66232	0.237738	0.28053	5.28261	5.09256	4.81013	3.34947	3.89147	3.74603	5.26843	5.33701	5.01886	2.70605	3.984	3.82016	0	miRNA-4_0	Mus musculus	Sep 22, 2016	miRNA	miRBase	mmu-miR-10a-5p	chr11:96317186-96317208 (+)	23	UACCCUGUAGAUCCGAAUUUGUG	MIMAT0000648_st	MIMAT0000648	ENSMUST00000049241 // sense // 3UTR // 1 /// OTTMUST00000003562 // sense // 3UTR // 1	---	mmu-miR-10a-5p	mmu-miR-10a-5p	mmu-miR-10a-5p	mmu-miR-10a-5p
20524328	-2.54868	3.97514	-4.46909	0.0164249	0.57011	0.523112	4.70689	3.35714	0.443712	0.277068	4.43216	4.46974	5.21879	3.17904	3.67636	3.21603	3.75454	4.86846	5.75373	2.28631	3.9308	3.38675	0	miRNA-4_0	Mus musculus	Sep 22, 2016	miRNA	miRBase	mmu-miR-6239	chr14:117953768-117953787 (-)	20	UAGCGUUGGAUCACUCGGUG	MIMAT0024860_st	MIMAT0024860	ENSMUST00000078849 // antisense // intron // 7 /// ENSMUST00000088483 // antisense // intron // 8 /// ENSMUST00000125435 // antisense // intron // 8 /// OTTMUST00000043485 // antisense // intron // 7 /// OTTMUST00000083121 // antisense // intron // 8 /// OTTMUST00000083123 // antisense // intron // 8	---	mmu-miR-6239	mmu-miR-6239	mmu-miR-6239	---
20500303	-2.36578	4.7267	-3.67053	0.0227381	0.57011	0.586225	5.38849	4.14618	0.373155	0.452122	5.81932	5.17888	5.16728	3.62555	4.37299	4.44	5.92486	5.37588	5.36313	2.85143	4.49008	4.56374	0	miRNA-4_0	Mus musculus	Sep 22, 2016	miRNA	miRBase	mmu-miR-150-5p	chr7:45121762-45121783 (+)	22	UCUCCCAACCCUUGUACCAGUG	MIMAT0000160_st	MIMAT0000160	---	mmu-mir-150 // chr7:45121757-45121821 (+) /// mmu-mir-5121 // chr7:45126918-45126991 (-)	mmu-miR-150-5p	mmu-miR-150-5p	mmu-miR-150-5p	mmu-miR-150-5p
20526129	-2.00582	5.06118	-7.41454	0.00624241	0.57011	0.234581	5.58812	4.58393	0.0986313	0.212838	5.49259	5.58218	5.68959	4.48056	4.44252	4.82871	5.19681	5.83391	5.95948	3.98087	4.50161	4.95308	0	miRNA-4_0	Mus musculus	Sep 22, 2016	miRNA	miRBase	mmu-miR-7081-5p	chr9:20914134-20914159 (-)	26	AGAGGAGGGUGCUCGGCCGGGGAUUA	MIMAT0028068_st	MIMAT0028068	ENSMUST00000004202 // sense // intron // 28 /// ENSMUST00000177754 // sense // intron // 28 /// ENSMUST00000178110 // sense // intron // 28	---	mmu-miR-7081-5p	mmu-miR-7081-5p	mmu-miR-7081-5p	---
20500891	-1.99507	4.65658	-3.48856	0.025266	0.57011	0.494725	5.18138	4.18494	0.358812	0.340597	5.57556	5.09478	4.87379	3.87309	4.13334	4.54839	5.82333	5.1872	4.94261	3.4727	4.1231	4.58247	0	miRNA-4_0	Mus musculus	Sep 22, 2016	miRNA	miRBase	mmu-miR-21a-5p	chr11:86584120-86584141 (-)	22	UAGCUUAUCAGACUGAUGUUGA	MIMAT0000530_st	MIMAT0000530	ENSMUST00000018315 // sense // 3UTR // 12 /// OTTMUST00000002400 // sense // 3UTR // 12	---	mmu-miR-21a-5p	mmu-miR-21a-5p	mmu-miR-21a-5p	mmu-miR-21a-5p
20500661	-1.91998	5.60317	-5.41201	0.00622699	0.57011	0.301185	6.09344	5.15235	0.192041	0.23202	6.23975	6.16459	5.87598	4.97569	5.06624	5.41511	6.2476	6.32463	5.99719	4.6024	5.07853	5.47433	0	miRNA-4_0	Mus musculus	Sep 22, 2016	miRNA	miRBase	mmu-miR-106b-5p	chr5:138165787-138165807 (-)	21	UAAAGUGCUGACAGUGCAGAU	MIMAT0000386_st	MIMAT0000386	ENSMUST00000000505 // sense // intron // 13 /// ENSMUST00000148879 // sense // intron // 8 /// OTTMUST00000054327 // sense // intron // 13 /// OTTMUST00000054328 // sense // intron // 8	mmu-mir-106b // chr5:138165737-138165818 (-) /// mmu-mir-93 // chr5:138165523-138165610 (-) /// mmu-mir-25 // chr5:138165321-138165404 (-)	mmu-miR-106b-5p	mmu-miR-106b-5p	mmu-miR-106b-5p	mmu-miR-106b-5p
20504677	-1.91586	2.53352	-3.72436	0.0209129	0.57011	0.436224	3.04556	2.10756	0.326278	0.289541	3.07898	3.35384	2.70385	1.9773	2.43935	1.90604	2.92741	3.60085	2.84542	1.58612	2.53801	1.91817	0	miRNA-4_0	Mus musculus	Sep 22, 2016	miRNA	miRBase	mmu-miR-497-5p	chr11:70234730-70234751 (+)	22	CAGCAGCACACUGUGGUUUGUA	MIMAT0003453_st	MIMAT0003453	---	mmu-mir-195a // chr11:70235042-70235135 (+) /// mmu-mir-497 // chr11:70234717-70234800 (+) /// mmu-mir-497b // chr11:70234692-70234816 (-)	mmu-miR-497-5p	mmu-miR-497-5p	mmu-miR-497-5p	---
20500882	-1.85978	4.45143	-4.10978	0.0388315	0.581151	0.37725	4.92144	4.02631	0.117414	0.358513	4.93746	5.03002	4.79684	3.61385	4.2019	4.26318	4.54753	5.36273	5.10098	2.73846	4.43316	4.50194	0	miRNA-4_0	Mus musculus	Sep 22, 2016	miRNA	miRBase	mmu-miR-15a-5p	chr14:61632075-61632096 (-)	22	UAGCAGCACAUAAUGGUUUGUG	MIMAT0000526_st	MIMAT0000526	ENSMUST00000180377 // sense // intron // 4 /// ENSMUST00000182259 // sense // intron // 4 /// ENSMUST00000182325 // sense // intron // 4 /// ENSMUST00000182768 // sense // intron // 4 /// ENSMUST00000183054 // sense // intron // 3 /// ENSMUST00000183066 // sense // intron // 4 /// ENSMUST00000183079 // sense // intron // 4 /// ENSMUST00000183245 // sense // intron // 4 /// OTTMUST00000113481 // s…	mmu-mir-15a // chr14:61632027-61632110 (-) /// mmu-mir-16-1 // chr14:61631880-61631972 (-)	mmu-miR-15a-5p	mmu-miR-15a-5p	mmu-miR-15a-5p	mmu-miR-15a-5p
20501094	-1.85482	6.0673	-3.39731	0.0273454	0.57011	0.454401	6.52928	5.638	0.321803	0.320816	6.82712	6.57279	6.18794	5.37567	5.54265	5.99568	6.9722	6.69014	6.26054	5.00709	5.54022	6.04593	0	miRNA-4_0	Mus musculus	Sep 22, 2016	miRNA	miRBase	mmu-miR-25-3p	chr5:138165332-138165353 (-)	22	CAUUGCACUUGUCUCGGUCUGA	MIMAT0000652_st	MIMAT0000652	ENSMUST00000000505 // sense // intron // 13 /// ENSMUST00000125316 // sense // exon // 1 /// ENSMUST00000148879 // sense // intron // 8 /// OTTMUST00000054327 // sense // intron // 13 /// OTTMUST00000054328 // sense // intron // 8 /// OTTMUST00000054336 // sense // exon // 1	mmu-mir-106b // chr5:138165737-138165818 (-) /// mmu-mir-93 // chr5:138165523-138165610 (-) /// mmu-mir-25 // chr5:138165321-138165404 (-)	mmu-miR-25-3p	mmu-miR-25-3p	mmu-miR-25-3p	mmu-miR-25-3p
20500852	-1.82285	5.4766	-9.51486	0.00517882	0.57011	0.157679	5.9268	5.0606	0.0518825	0.148899	5.86874	5.96864	5.94301	5.00332	4.94885	5.22963	5.68485	6.16568	6.13573	4.64711	4.97412	5.3022	0	miRNA-4_0	Mus musculus	Sep 22, 2016	miRNA	miRBase	mmu-miR-19b-3p	chr14:115044358-115044380 (+) /// chrX:52741991-52742013 (-)	23	UGUGCAAAUCCAUGCAAAACUGA	MIMAT0000513_st	MIMAT0000513	ENSMUST00000134140 // sense // exon // 2 /// OTTMUST00000083388 // sense // exon // 2	mmu-mir-106a // chrX:52742503-52742567 (-) /// mmu-mir-19b-2 // chrX:52741983-52742066 (-) /// mmu-mir-92a-2 // chrX:52741838-52741928 (-) /// mmu-mir-363 // chrX:52741693-52741767 (-) /// mmu-mir-20b // chrX:52742113-52742192 (-) /// mmu-mir-18b // chrX:52742331-52742413 (-) /// mmu-mir-18a // chr14:115043851-115043946 (+) /// mmu-mir-20a // chr14:115044157-115044263 (+) /// mmu-mir-17 // chr14:…	mmu-miR-19b-3p	mmu-miR-19b-3p	mmu-miR-19b-3p	mmu-miR-19b-3p
20520366	-1.81921	3.57457	-3.76725	0.0203221	0.57011	0.396922	4.0322	3.16888	0.260754	0.299256	4.03056	3.77227	4.29377	3.43916	3.2202	2.84729	4.28293	3.74283	4.36761	3.62686	3.08143	2.63467	0	miRNA-4_0	Mus musculus	Sep 22, 2016	miRNA	miRBase	mmu-miR-5113	chr15:80940049-80940071 (+)	23	ACAGAGGAGGAGAGAGAUCCUGU	MIMAT0020621_st	MIMAT0020621	ENSMUST00000067689 // sense // exon // 25	---	mmu-miR-5113	mmu-miR-5113	mmu-miR-5113	mmu-miR-5113
20500241	-1.81755	8.0555	-4.24064	0.0136573	0.57011	0.352075	8.49802	7.63602	0.263314	0.233714	8.78433	8.44348	8.26624	7.8176	7.37233	7.71813	9.37419	8.34453	8.13813	8.15042	7.09717	7.49985	0	miRNA-4_0	Mus musculus	Sep 22, 2016	miRNA	miRBase	mmu-miR-15b-5p	chr3:69009775-69009796 (+)	22	UAGCAGCACAUCAUGGUUUACA	MIMAT0000124_st	MIMAT0000124	ENSMUST00000042901 // sense // intron // 5 /// ENSMUST00000083646 // sense // exon // 1 /// ENSMUST00000107803 // sense // intron // 5 /// ENSMUST00000136502 // sense // intron // 5 /// ENSMUST00000148385 // sense // intron // 5 /// OTTMUST00000060029 // sense // intron // 5 /// OTTMUST00000060030 // sense // intron // 5 /// OTTMUST00000060031 // sense // intron // 5 /// OTTMUST00000060032 // sen…	mmu-mir-15b // chr3:69009772-69009835 (+) /// mmu-mir-16-2 // chr3:69009902-69009996 (+)	mmu-miR-15b-5p	mmu-miR-15b-5p	mmu-miR-15b-5p	mmu-miR-15b-5p
20504680	-1.76261	5.02961	-2.9999	0.0453283	0.581151	0.472123	5.45506	4.63735	0.274797	0.38391	5.45979	5.72746	5.17793	4.41318	4.41822	5.08064	5.17021	6.00973	5.37299	3.87465	4.49272	5.26026	0	miRNA-4_0	Mus musculus	Sep 22, 2016	miRNA	miRBase	mmu-miR-423-3p	chr11:77078086-77078108 (-)	23	AGCUCGGUCUGAGGCCCCUCAGU	MIMAT0003454_st	MIMAT0003454	ENSMUST00000102494 // sense // intron // 1 /// ENSMUST00000134685 // sense // intron // 1 /// OTTMUST00000014093 // sense // intron // 1 /// OTTMUST00000014095 // sense // intron // 1	---	mmu-miR-423-3p	mmu-miR-423-3p	mmu-miR-423-3p	mmu-miR-423-3p
20500398	-1.75442	4.80294	-3.50359	0.0248292	0.57011	0.400927	5.22552	4.41453	0.286111	0.280862	5.33096	5.44395	4.90166	4.18408	4.33213	4.72737	5.20939	5.65773	5.04039	3.726	4.39205	4.84199	0	miRNA-4_0	Mus musculus	Sep 22, 2016	miRNA	miRBase	mmu-miR-199a-3p	chr1:162217883-162217904 (+) /// chr9:21496498-21496519 (-)	22	ACAGUAGUCUGCACAUUGGUUA	MIMAT0000230_st	MIMAT0000230	ENSMUST00000072362 // antisense // intron // 15 /// ENSMUST00000091087 // antisense // intron // 14 /// ENSMUST00000115404 // antisense // intron // 15 /// ENSMUST00000165766 // antisense // intron // 15 /// ENSMUST00000172482 // antisense // intron // 15 /// ENSMUST00000172763 // antisense // intron // 6 /// ENSMUST00000172833 // antisense // intron // 9 /// ENSMUST00000173299 // antisense // in…	mmu-mir-214 // chr1:162223368-162223477 (+) /// mmu-mir-199a-2 // chr1:162217814-162217923 (+)	mmu-miR-199a-3p	mmu-miR-199a-3p	mmu-miR-199a-3p	mmu-miR-199a-3p
20501136	-1.75442	4.80294	-3.50359	0.0248292	0.57011	0.400927	5.22552	4.41453	0.286111	0.280862	5.33096	5.44395	4.90166	4.18408	4.33213	4.72737	5.20939	5.65773	5.04039	3.726	4.39205	4.84199	0	miRNA-4_0	Mus musculus	Sep 22, 2016	miRNA	miRBase	mmu-miR-199b-3p	chr2:32318524-32318545 (+)	22	ACAGUAGUCUGCACAUUGGUUA	MIMAT0004667_st	MIMAT0004667	ENSMUST00000078352 // antisense // intron // 15 /// ENSMUST00000091089 // antisense // intron // 14 /// ENSMUST00000113350 // antisense // intron // 15 /// ENSMUST00000113352 // antisense // intron // 15 /// ENSMUST00000113365 // antisense // intron // 15 /// ENSMUST00000129156 // antisense // intron // 1 /// ENSMUST00000139624 // antisense // intron // 15 /// OTTMUST00000031099 // antisense // i…	---	mmu-miR-199b-3p	mmu-miR-199b-3p	mmu-miR-199b-3p	mmu-miR-199b-3p
20500408	-1.74381	5.64718	-4.88917	0.0301707	0.57011	0.284204	6.06253	5.26029	0.27479	0.0725406	6.18188	6.25746	5.74824	5.26141	5.33226	5.18719	6.32008	6.35424	5.764	5.18801	5.28183	5.11368	0	miRNA-4_0	Mus musculus	Sep 22, 2016	miRNA	miRBase	mmu-miR-203-3p	chr12:112130927-112130948 (+)	22	GUGAAAUGUUUAGGACCACUAG	MIMAT0000236_st	MIMAT0000236	---	---	mmu-miR-203-3p	mmu-miR-203-3p	mmu-miR-203-3p	mmu-miR-203-3p
20500911	-1.69714	9.06052	-3.44015	0.0442463	0.581151	0.384211	9.45011	8.687	0.165378	0.346797	9.57835	9.50852	9.26345	8.80084	8.29759	8.96256	9.8394	9.53015	9.24132	8.92309	8.103	8.88671	0	miRNA-4_0	Mus musculus	Sep 22, 2016	miRNA	miRBase	mmu-miR-92a-3p	chr14:115044476-115044496 (+) /// chrX:52741854-52741874 (-)	21	UAUUGCACUUGUCCCGGCCUG	MIMAT0000539_st	MIMAT0000539	ENSMUST00000134140 // sense // exon // 2 /// OTTMUST00000083388 // sense // exon // 2	mmu-mir-106a // chrX:52742503-52742567 (-) /// mmu-mir-19b-2 // chrX:52741983-52742066 (-) /// mmu-mir-92a-2 // chrX:52741838-52741928 (-) /// mmu-mir-363 // chrX:52741693-52741767 (-) /// mmu-mir-20b // chrX:52742113-52742192 (-) /// mmu-mir-18b // chrX:52742331-52742413 (-) /// mmu-mir-18a // chr14:115043851-115043946 (+) /// mmu-mir-20a // chr14:115044157-115044263 (+) /// mmu-mir-17 // chr14:…	mmu-miR-92a-3p	mmu-miR-92a-3p	mmu-miR-92a-3p	mmu-miR-92a-3p
20501131	-1.67616	5.06631	-6.06461	0.00927058	0.57011	0.212818	5.45258	4.70742	0.189714	0.0964372	5.29983	5.66494	5.39297	4.68141	4.62665	4.81419	5.00532	5.9141	5.59155	4.29581	4.68271	4.90513	0	miRNA-4_0	Mus musculus	Sep 22, 2016	miRNA	miRBase	mmu-miR-222-3p	chrX:19146903-19146923 (-)	21	AGCUACAUCUGGCUACUGGGU	MIMAT0000670_st	MIMAT0000670	---	mmu-mir-221 // chrX:19146294-19146388 (-) /// mmu-mir-222 // chrX:19146893-19146971 (-)	mmu-miR-222-3p	mmu-miR-222-3p	mmu-miR-222-3p	mmu-miR-222-3p
20500430	-1.6761	2.74443	-2.91203	0.0435967	0.581151	0.443183	3.14216	2.39705	0.315223	0.311522	2.7844	3.37912	3.26295	2.35594	2.72708	2.10812	2.15823	3.75947	3.61915	1.68564	2.97186	2.2242	0	miRNA-4_0	Mus musculus	Sep 22, 2016	miRNA	miRBase	mmu-miR-30e-5p	chr4:120772660-120772681 (-)	22	UGUAAACAUCCUUGACUGGAAG	MIMAT0000248_st	MIMAT0000248	ENSMUST00000043429 // sense // intron // 5 /// ENSMUST00000097906 // sense // intron // 4 /// ENSMUST00000118902 // sense // intron // 5 /// ENSMUST00000120779 // sense // intron // 5 /// ENSMUST00000134979 // sense // intron // 3 /// ENSMUST00000136236 // sense // intron // 4 /// OTTMUST00000020128 // sense // intron // 5 /// OTTMUST00000020129 // sense // intron // 5 /// OTTMUST00000020130 // s…	mmu-mir-30e // chr4:120772606-120772697 (-) /// mmu-mir-30c-1 // chr4:120769534-120769622 (-) /// mmu-mir-30f // chr4:120772606-120772697 (+)	mmu-miR-30e-5p	mmu-miR-30e-5p	mmu-miR-30e-5p	mmu-miR-30e-5p
20500251	-1.63089	6.77179	-5.47058	0.0129913	0.57011	0.22342	7.1338	6.42814	0.200573	0.0984224	7.21922	7.27753	6.90466	6.34059	6.40917	6.53467	7.22715	7.40434	6.97699	6.1144	6.4091	6.55294	0	miRNA-4_0	Mus musculus	Sep 22, 2016	miRNA	miRBase	mmu-miR-30b-5p	chr15:68337469-68337490 (-)	22	UGUAAACAUCCUACACUCAGCU	MIMAT0000130_st	MIMAT0000130	ENSMUST00000181514 // sense // exon // 1 /// OTTMUST00000112737 // sense // exon // 1	mmu-mir-30b // chr15:68337415-68337510 (-) /// mmu-mir-30d // chr15:68341208-68341289 (-)	mmu-miR-30b-5p	mmu-miR-30b-5p	mmu-miR-30b-5p	mmu-miR-30b-5p
20500952	-1.62993	4.69471	-4.45196	0.0434791	0.581151	0.274208	5.06032	4.35551	0.0394284	0.271358	5.06371	5.09795	5.01931	4.34631	4.08888	4.63136	5.01362	5.22181	5.12955	4.16748	4.03795	4.6744	0	miRNA-4_0	Mus musculus	Sep 22, 2016	miRNA	miRBase	mmu-miR-328-3p	chr8:105308379-105308400 (-)	22	CUGGCCCUCUCUGCCCUUCCGU	MIMAT0000565_st	MIMAT0000565	ENSMUST00000109375 // antisense // 3UTR // 14	---	mmu-miR-328-3p	mmu-miR-328-3p	mmu-miR-328-3p	mmu-miR-328-3p
20504604	-1.62154	6.17982	-3.70807	0.022987	0.57011	0.325741	6.53833	5.84097	0.199739	0.257316	6.70539	6.59252	6.31709	5.79554	6.11797	5.60939	6.86703	6.64918	6.33283	5.71717	6.10413	5.51999	0	miRNA-4_0	Mus musculus	Sep 22, 2016	miRNA	miRBase	mmu-miR-744-5p	chr11:65734799-65734820 (-)	22	UGCGGGGCUAGGGCUAACAGCA	MIMAT0004187_st	MIMAT0004187	ENSMUST00000046963 // sense // intron // 3 /// ENSMUST00000130009 // sense // intron // 3 /// ENSMUST00000138093 // sense // intron // 2 /// ENSMUST00000140301 // sense // intron // 2 /// ENSMUST00000152096 // sense // intron // 4 /// OTTMUST00000013142 // sense // intron // 2 /// OTTMUST00000013143 // sense // intron // 3 /// OTTMUST00000013144 // sense // intron // 4 /// OTTMUST00000013145 // s…	---	mmu-miR-744-5p	mmu-miR-744-5p	mmu-miR-744-5p	mmu-miR-744-5p
20500431	-1.61248	2.23241	-3.74133	0.0419433	0.581151	0.319101	2.60349	1.91422	0.117942	0.296505	2.54205	2.73947	2.52896	1.80076	1.69119	2.2507	2.28322	2.9602	2.71355	1.3968	1.73195	2.38751	0	miRNA-4_0	Mus musculus	Sep 22, 2016	miRNA	miRBase	mmu-miR-30e-3p	chr4:120772618-120772639 (-)	22	CUUUCAGUCGGAUGUUUACAGC	MIMAT0000249_st	MIMAT0000249	ENSMUST00000043429 // sense // intron // 5 /// ENSMUST00000097906 // sense // intron // 4 /// ENSMUST00000118902 // sense // intron // 5 /// ENSMUST00000120779 // sense // intron // 5 /// ENSMUST00000134979 // sense // intron // 3 /// ENSMUST00000136236 // sense // intron // 4 /// OTTMUST00000020128 // sense // intron // 5 /// OTTMUST00000020129 // sense // intron // 5 /// OTTMUST00000020130 // s…	mmu-mir-30e // chr4:120772606-120772697 (-) /// mmu-mir-30c-1 // chr4:120769534-120769622 (-) /// mmu-mir-30f // chr4:120772606-120772697 (+)	mmu-miR-30e-3p	mmu-miR-30e-3p	mmu-miR-30e-3p	---
20500235	-1.60839	8.23412	-4.53608	0.0106843	0.57011	0.261794	8.58406	7.89845	0.192348	0.177591	8.71972	8.66853	8.36393	8.06482	7.71144	7.91908	9.07029	8.6503	8.29077	8.28828	7.52061	7.76569	0	miRNA-4_0	Mus musculus	Sep 22, 2016	miRNA	miRBase	mmu-let-7g-5p	chr9:106178846-106178867 (+)	22	UGAGGUAGUAGUUUGUACAGUU	MIMAT0000121_st	MIMAT0000121	ENSMUST00000020490 // sense // intron // 2	---	mmu-let-7g-5p	mmu-let-7g-5p	mmu-let-7g-5p	mmu-let-7g-5p
20501129	-1.60262	6.25827	-4.06696	0.0156171	0.57011	0.289786	6.60773	5.9273	0.215628	0.1936	6.61753	6.81829	6.38737	5.73201	6.11916	5.93072	6.4025	7.04158	6.54787	5.26892	6.24058	6.02468	0	miRNA-4_0	Mus musculus	Sep 22, 2016	miRNA	miRBase	mmu-miR-221-3p	chrX:19146307-19146329 (-)	23	AGCUACAUUGUCUGCUGGGUUUC	MIMAT0000669_st	MIMAT0000669	---	mmu-mir-221 // chrX:19146294-19146388 (-) /// mmu-mir-222 // chrX:19146893-19146971 (-)	mmu-miR-221-3p	mmu-miR-221-3p	mmu-miR-221-3p	mmu-miR-221-3p
20501099	-1.59563	5.79944	-3.6601	0.0449188	0.581151	0.319013	6.14629	5.47217	0.115309	0.297444	6.27234	6.12042	6.04611	5.22588	5.38799	5.80263	6.19026	6.27356	6.19026	4.78278	5.45253	5.91732	0	miRNA-4_0	Mus musculus	Sep 22, 2016	miRNA	miRBase	mmu-miR-100-5p	chr9:41531437-41531458 (+)	22	AACCCGUAGAUCCGAACUUGUG	MIMAT0000655_st	MIMAT0000655	---	mmu-let-7a-2 // chr9:41536716-41536811 (+) /// mmu-mir-100 // chr9:41531425-41531504 (+)	mmu-miR-100-5p	mmu-miR-100-5p	mmu-miR-100-5p	mmu-miR-100-5p
20500272	-1.57921	7.22697	-4.824	0.0312267	0.571212	0.236685	7.56408	6.90488	0.229021	0.0597416	7.62163	7.75884	7.31177	6.93613	6.836	6.94252	7.70311	7.85435	7.3312	6.88532	6.77445	6.8991	0	miRNA-4_0	Mus musculus	Sep 22, 2016	miRNA	miRBase	mmu-miR-130a-3p	chr2:84741116-84741137 (-)	22	CAGUGCAAUGUUAAAAGGGCAU	MIMAT0000141_st	MIMAT0000141	---	---	mmu-miR-130a-3p	mmu-miR-130a-3p	mmu-miR-130a-3p	mmu-miR-130a-3p
20500859	-1.57375	5.72317	-3.59846	0.0444051	0.581151	0.31489	6.05961	5.4054	0.290802	0.120791	6.13791	6.30325	5.73768	5.54082	5.36664	5.30876	6.35972	6.35679	5.68613	5.67011	5.24615	5.17751	0	miRNA-4_0	Mus musculus	Sep 22, 2016	miRNA	miRBase	mmu-miR-148a-3p	chr6:51269829-51269850 (-)	22	UCAGUGCACUACAGAACUUUGU	MIMAT0000516_st	MIMAT0000516	---	---	mmu-miR-148a-3p	mmu-miR-148a-3p	mmu-miR-148a-3p	mmu-miR-148a-3p
20500893	-1.56972	2.10942	-4.68046	0.0110745	0.57011	0.240727	2.45961	1.8091	0.191233	0.146217	2.56654	2.23883	2.57345	1.78433	1.67685	1.96612	2.66729	2.26461	2.65074	1.69336	1.61614	1.94993	0	miRNA-4_0	Mus musculus	Sep 22, 2016	miRNA	miRBase	mmu-miR-22-5p	chr11:75463734-75463755 (+)	22	AGUUCUUCAGUGGCAAGCUUUA	MIMAT0004629_st	MIMAT0004629	ENSMUST00000124718 // sense // exon // 2 /// ENSMUST00000134345 // sense // exon // 2 /// ENSMUST00000149940 // sense // exon // 2 /// OTTMUST00000013983 // sense // exon // 2 /// OTTMUST00000013984 // sense // exon // 2 /// OTTMUST00000073516 // sense // exon // 2	---	mmu-miR-22-5p	mmu-miR-22-5p	mmu-miR-22-5p	mmu-miR-22-5p
20500250	-1.55862	6.35612	-4.40756	0.0176368	0.57011	0.251609	6.68432	6.04404	0.131002	0.214815	6.79749	6.71465	6.54081	5.9342	5.90637	6.29157	6.82565	6.81201	6.61407	5.71284	5.89165	6.33027	0	miRNA-4_0	Mus musculus	Sep 22, 2016	miRNA	miRBase	mmu-miR-30a-3p	chr1:23272315-23272336 (+)	22	CUUUCAGUCGGAUGUUUGCAGC	MIMAT0000129_st	MIMAT0000129	---	---	mmu-miR-30a-3p	mmu-miR-30a-3p	mmu-miR-30a-3p	mmu-miR-30a-3p
20500237	-1.51745	7.83333	-4.02554	0.0477016	0.581151	0.258867	8.13992	7.53828	0.252278	0.0580345	8.29498	8.27597	7.84882	7.60173	7.52523	7.48788	8.56255	8.28746	7.79088	7.70409	7.41468	7.37126	0	miRNA-4_0	Mus musculus	Sep 22, 2016	miRNA	miRBase	mmu-let-7i-5p	chr10:122985698-122985719 (-)	22	UGAGGUAGUAGUUUGUGCUGUU	MIMAT0000122_st	MIMAT0000122	---	---	mmu-let-7i-5p	mmu-let-7i-5p	mmu-let-7i-5p	mmu-let-7i-5p
20500853	-1.50702	9.62126	-4.26387	0.0230202	0.57011	0.240357	9.92166	9.32996	0.112564	0.21237	9.93778	10.0253	9.8019	9.45723	9.08479	9.44785	10.0676	10.0763	9.81057	9.52295	8.95745	9.38937	0	miRNA-4_0	Mus musculus	Sep 22, 2016	miRNA	miRBase	mmu-miR-30c-5p	chr1:23291714-23291736 (+) /// chr4:120769584-120769606 (-)	23	UGUAAACAUCCUACACUCUCAGC	MIMAT0000514_st	MIMAT0000514	ENSMUST00000043429 // sense // intron // 5 /// ENSMUST00000097906 // sense // intron // 4 /// ENSMUST00000118902 // sense // intron // 5 /// ENSMUST00000120779 // sense // intron // 5 /// ENSMUST00000134979 // sense // intron // 3 /// ENSMUST00000136236 // sense // intron // 4 /// OTTMUST00000020128 // sense // intron // 5 /// OTTMUST00000020129 // sense // intron // 5 /// OTTMUST00000020130 // s…	mmu-mir-30e // chr4:120772606-120772697 (-) /// mmu-mir-30c-1 // chr4:120769534-120769622 (-) /// mmu-mir-30f // chr4:120772606-120772697 (+)	mmu-miR-30c-5p	mmu-miR-30c-5p	mmu-miR-30c-5p	mmu-miR-30c-5p
20527100	1.60901	1.70939	10.0963	0.00246906	0.57011	0.117715	1.40039	2.08656	0.0509986	0.106095	1.38167	1.45811	1.3614	2.15462	1.96432	2.14076	1.25218	1.43926	1.32766	2.21287	2.02345	2.22707	0	miRNA-4_0	Mus musculus	Sep 22, 2016	miRNA	miRBase	mmu-miR-7242-5p	chr9:67729556-67729577 (-)	22	AUUGGGCUUGGGAGGUGCUUGU	MIMAT0028452_st	MIMAT0028452	---	mmu-mir-7241 // chr9:67727717-67727780 (-) /// mmu-mir-7242 // chr9:67729499-67729577 (-)	mmu-miR-7242-5p	mmu-miR-7242-5p	mmu-miR-7242-5p	---
20506724	1.61342	4.90036	4.34858	0.0439759	0.581151	0.274877	4.56743	5.25755	0.270724	0.0476001	4.5754	4.29281	4.83408	5.2146	5.24933	5.30873	4.37581	4.25022	4.88941	5.11322	5.37978	5.44992	0	miRNA-4_0	Mus musculus	Sep 22, 2016	miRNA	miRBase	mmu-miR-466i-5p	chr13:17747525-17747544 (+)	20	UGUGUGUGUGUGUGUGUGUG	MIMAT0017325_st	MIMAT0017325	ENSMUST00000042365 // antisense // intron // 7	---	mmu-miR-466i-5p	mmu-miR-466i-5p	mmu-miR-466i-5p	mmu-miR-466i-5p
20506730	1.61655	4.79128	4.17274	0.01679	0.57011	0.287622	4.45733	5.15025	0.232161	0.169788	4.40083	4.25864	4.71253	5.01277	5.34004	5.09795	3.99746	4.30391	4.84203	4.70212	5.58599	5.29897	0	miRNA-4_0	Mus musculus	Sep 22, 2016	miRNA	miRBase	mmu-miR-669f-5p	chr2:10467248-10467271 (+)	24	AGUUGUGUGUGCAUGUGCAUGUGU	MIMAT0017327_st	MIMAT0017327	ENSMUST00000041105 // sense // intron // 10 /// ENSMUST00000116594 // sense // intron // 11 /// OTTMUST00000026263 // sense // intron // 10	mmu-mir-297a-2 // chr2:10472254-10472343 (+) /// mmu-mir-467a-1 // chr2:10476346-10476418 (+) /// mmu-mir-669a-1 // chr2:10476853-10476949 (+) /// mmu-mir-669b // chr2:10467790-10467886 (+) /// mmu-mir-669a-3 // chr2:10474433-10474541 (+) /// mmu-mir-466b-1 // chr2:10474219-10474300 (+) /// mmu-mir-466f-1 // chr2:10466944-10467037 (+) /// mmu-mir-466f-2 // chr2:10468675-10468768 (+) /// mmu-mir-4…	mmu-miR-669f-5p	mmu-miR-669f-5p	mmu-miR-669f-5p	mmu-miR-669f-5p
20504144	1.61882	4.09228	7.30614	0.00248119	0.57011	0.16475	3.75953	4.45448	0.0989471	0.131727	3.71796	3.87248	3.68815	4.59843	4.42505	4.33995	3.61475	3.84162	3.63164	4.75195	4.47108	4.37414	0	miRNA-4_0	Mus musculus	Sep 22, 2016	miRNA	miRBase	mmu-miR-483-5p	chr7:142654968-142654989 (-)	22	AAGACGGGAGAAGAGAAGGGAG	MIMAT0004782_st	MIMAT0004782	ENSMUST00000000033 // sense // intron // 2 /// ENSMUST00000097936 // sense // intron // 2 /// ENSMUST00000105935 // sense // intron // 2 /// ENSMUST00000105936 // sense // intron // 2 /// ENSMUST00000121128 // sense // intron // 2 /// ENSMUST00000145896 // sense // intron // 2 /// ENSMUST00000178921 // sense // intron // 1 /// OTTMUST00000035617 // sense // intron // 2 /// OTTMUST00000035618 // s…	---	mmu-miR-483-5p	mmu-miR-483-5p	mmu-miR-483-5p	mmu-miR-483-5p
20515474	1.64248	8.27763	6.9724	0.00823122	0.57011	0.177835	7.92743	8.6433	0.163214	0.0706156	7.97025	7.74707	8.06496	8.57676	8.71739	8.63577	7.79201	7.71161	8.08768	8.4871	8.85951	8.76295	0	miRNA-4_0	Mus musculus	Sep 22, 2016	miRNA	miRBase	mmu-miR-3102-5p	chr7:100882388-100882409 (-)	22	GUGAGUGGCCAGGGUGGGGCUG	MIMAT0014933_st	MIMAT0014933	ENSMUST00000107032 // sense // intron // 8	---	mmu-miR-3102-5p	mmu-miR-3102-5p	mmu-miR-3102-5p	mmu-miR-3102-5p
20525789	1.7009	5.33013	3.85632	0.0363748	0.581151	0.344178	4.96073	5.72703	0.13722	0.315641	4.80354	5.05656	5.0221	5.73991	6.03603	5.40514	4.38805	5.1416	5.10176	5.54951	6.27425	5.5447	0	miRNA-4_0	Mus musculus	Sep 22, 2016	miRNA	miRBase	mmu-miR-6914-5p	chr10:128382843-128382866 (+)	24	UCCUGGGGUGGUGGUGGCCACAGA	MIMAT0027728_st	MIMAT0027728	ENSMUST00000014642 // sense // 3UTR // 11 /// ENSMUST00000167990 // sense // exon // 11 /// OTTMUST00000091848 // sense // exon // 11 /// OTTMUST00000091849 // sense // 3UTR // 11	mmu-mir-6914 // chr10:128382838-128382906 (+) /// mmu-mir-6915 // chr10:128388832-128388900 (+)	mmu-miR-6914-5p	mmu-miR-6914-5p	mmu-miR-6914-5p	---
20527039	1.71931	2.28354	5.61446	0.0253077	0.57011	0.241192	1.92585	2.70767	0.0478582	0.236397	1.88022	1.97566	1.92166	2.54613	2.59789	2.979	1.44687	2.06956	2.00556	2.2146	2.80695	3.2586	0	miRNA-4_0	Mus musculus	Sep 22, 2016	miRNA	miRBase	mmu-miR-7211-3p	chr10:94586137-94586159 (-)	23	UGGAGUGACUGUAGGGAGGAUGC	MIMAT0028391_st	MIMAT0028391	ENSMUST00000065060 // antisense // intron // 3 /// ENSMUST00000117460 // antisense // intron // 3 /// ENSMUST00000117929 // antisense // intron // 3 /// ENSMUST00000121471 // antisense // intron // 3 /// ENSMUST00000146744 // sense // intron // 1 /// OTTMUST00000076802 // sense // intron // 1 /// OTTMUST00000076804 // antisense // intron // 3 /// OTTMUST00000076805 // antisense // intron // 3 ///…	---	mmu-miR-7211-3p	mmu-miR-7211-3p	mmu-miR-7211-3p	---
20510785	1.76771	2.03856	5.15237	0.0126946	0.57011	0.276288	1.66863	2.49051	0.134675	0.241242	1.6841	1.52689	1.7949	2.24678	2.72918	2.49557	1.23051	1.58989	1.91045	1.8577	3.0279	2.74848	0	miRNA-4_0	Mus musculus	Sep 22, 2016	miRNA	miRBase	mmu-miR-1971	chr14:78191451-78191468 (-)	18	GUAAAGGCUGGGCUGAGA	MIMAT0009446_st	MIMAT0009446	---	---	mmu-miR-1971	mmu-miR-1971	mmu-miR-1971	mmu-miR-1971
20528597	1.80551	2.97745	6.56552	0.00326004	0.57011	0.224873	2.5816	3.43401	0.140827	0.175316	2.63838	2.68518	2.42125	3.32924	3.6364	3.33638	2.40527	2.7102	2.3972	3.19024	3.83829	3.48248	0	miRNA-4_0	Mus musculus	Sep 22, 2016	miRNA	miRBase	mmu-miR-7682-3p	chr1:151442430-151442450 (+)	21	CCUGUGGGUUGGGUUGGCUUU	MIMAT0029885_st	MIMAT0029885	ENSMUST00000065625 // sense // intron // 5	---	mmu-miR-7682-3p	mmu-miR-7682-3p	mmu-miR-7682-3p	---
20506737	1.82113	4.34958	4.43886	0.024841	0.57011	0.33746	3.93861	4.80344	0.307557	0.13888	3.71225	3.81481	4.28877	4.96181	4.7461	4.70241	3.28633	3.84671	4.38089	4.94089	4.89632	4.84708	0	miRNA-4_0	Mus musculus	Sep 22, 2016	miRNA	miRBase	mmu-miR-466f	chr13:71107108-71107129 (+)	22	ACGUGUGUGUGCAUGUGCAUGU	MIMAT0005844_st	MIMAT0005844	---	---	mmu-miR-466f	mmu-miR-466f	mmu-miR-466f	mmu-miR-466f
20524632	1.84823	3.06047	3.20685	0.0401069	0.581151	0.478617	2.6493	3.53545	0.263491	0.399559	2.41508	2.59823	2.93459	3.88071	3.09778	3.62785	2.13408	2.5652	2.9406	4.12183	3.12274	3.71434	0	miRNA-4_0	Mus musculus	Sep 22, 2016	miRNA	miRBase	mmu-miR-6347	chr1:167290125-167290146 (+)	22	CAGUGCGGCUGGCUGGAGAUGC	MIMAT0025090_st	MIMAT0025090	---	---	mmu-miR-6347	mmu-miR-6347	mmu-miR-6347	---
20510747	1.89283	4.01055	6.38939	0.00349276	0.57011	0.249544	3.5766	4.49715	0.192859	0.158359	3.48488	3.79821	3.44673	4.55	4.62233	4.31913	3.17162	3.84788	3.44222	4.49434	4.79904	4.4491	0	miRNA-4_0	Mus musculus	Sep 22, 2016	miRNA	miRBase	mmu-miR-1306-3p	chr16:18284248-18284268 (-)	21	ACGUUGGCUCUGGUGGUGAUG	MIMAT0009411_st	MIMAT0009411	ENSMUST00000009321 // sense // exon // 2 /// ENSMUST00000115633 // sense // exon // 3 /// ENSMUST00000128856 // sense // exon // 1 /// OTTMUST00000057892 // sense // exon // 2 /// OTTMUST00000057893 // sense // exon // 3 /// OTTMUST00000057894 // sense // exon // 1	---	mmu-miR-1306-3p	mmu-miR-1306-3p	mmu-miR-1306-3p	mmu-miR-1306-3p
20509207	1.90873	3.53912	3.12778	0.0378649	0.581151	0.516448	3.1034	4.03602	0.405239	0.320156	2.67946	3.48691	3.14384	4.38032	3.98045	3.74728	2.06956	3.60489	3.22729	4.44589	4.14812	3.89148	0	miRNA-4_0	Mus musculus	Sep 22, 2016	miRNA	miRBase	mmu-miR-1897-5p	chr3:34638474-34638495 (+)	22	CUUUGGAUGGAGAAAGAGGGGG	MIMAT0007864_st	MIMAT0007864	ENSMUST00000163261 // sense // exon // 3 /// ENSMUST00000168995 // sense // exon // 1 /// ENSMUST00000170492 // sense // exon // 2 /// ENSMUST00000172560 // sense // exon // 5 /// ENSMUST00000172703 // sense // exon // 1 /// ENSMUST00000172935 // sense // exon // 2 /// ENSMUST00000173365 // sense // exon // 2 /// ENSMUST00000173845 // sense // intron // 3 /// ENSMUST00000174087 // sense // exon /…	---	mmu-miR-1897-5p	mmu-miR-1897-5p	mmu-miR-1897-5p	mmu-miR-1897-5p
20526053	2.04034	8.17337	6.07801	0.0115537	0.57011	0.29318	7.67514	8.70395	0.117622	0.268551	7.78181	7.54899	7.69462	8.50367	9.00912	8.59906	7.46754	7.54624	7.71995	8.27048	9.288	8.79885	0	miRNA-4_0	Mus musculus	Sep 22, 2016	miRNA	miRBase	mmu-miR-7044-5p	chr6:118085197-118085215 (+)	19	GUGUGGUGGUGGUGGCGGC	MIMAT0027992_st	MIMAT0027992	ENSMUST00000164960 // sense // intron // 4	---	mmu-miR-7044-5p	mmu-miR-7044-5p	mmu-miR-7044-5p	---
